# Supplementary material for: Mitochondrial genome of Lonicera macranthoides: features, RNA editing, and insights into male sterility
Source: Front Plant Sci. 2025 Jan 10;15:1520251. doi: 10.3389/fpls.2024.1520251 (PMC11759266; doi:10.3389/fpls.2024.1520251)
Supplement: Supplementary file 2 [file DataSheet2.xlsx]

## Sheet: content
Table S1	Details of sequencing data.
Table S2	Mitogenome composition of L. macranthoides ‘Yulei 1’.
Table S3	Microsatellite repeats (SSRs) in the mitogenome of L. macranthoides ‘Yulei 1’.
Table S4	Tandem repeats in the mitogenome of L. macranthoides ‘Yulei 1’.
Table S5	Dispersed repeats in the mitogenome of L. macranthoides ‘Yulei 1’.
Table S6	Repeats mediated mitogenome recombination of L. macranthoides ‘Yulei 1’.
Table S7	Predicted RNA editing sites in the mitogenome of ‘Yulei 1’ flower.
Table S8	Predicted RNA editing sites in the mitogenome of ‘Yulei 1’ leaf.
Table S9	Predicted RNA editing sites in the mitogenome of ‘Yulei 1’ stem.
Table S10	Homologous sequence of mitogenome and chloroplast genome in L. macranthoides ‘Yulei 1’.
Table S11	Homologous sequence of mitogenome and nuclear genome in L. macranthoides ‘Yulei 1’.
Table S12	Accession number of various species used in this article.
Table S13	Sequence collinearity of mitogenome between L. macranthoides ‘Yulei 1’ and L. japonica.
Table S14	ORFs in the mitogenome of L. macranthoides ‘Yulei 1’.

## Sheet: S1
Table S1 Details of sequencing data
Next-generation sequencing platform（NGS）								Third-generation sequencing platform （ONT）
Raw reads	Clean reads	Raw bases (Gb)	Clean bases (Gb)	Effective rate(%)	Q20 (%)	Q30 (%)	GC (%)	Raw reads	Clean reads	Raw bases (Gb)	Clean bases (Gb)	Mean length (bp)	Maximum length (bp)	N50 length (bp)
330507872	330489750	46.17	46.07	0.9978	0.9795	0.9314	0.3761	1420255	1420255	26.53	26.53	20054	62526	20270

## Sheet: S2
Table S2 Mitogenome composition of L. macranthoides ‘Yulei 1’.
A/G/C/T content
	Genome ID	Size (bp)	A%	T%	G%	C%
	Contig1	1002202	27.56	27.59	22.38	22.47
Coding genes composition
	Number of genes
	PCG	rRNA	tRNA	PCG	rRNA	tRNA
	48	3	26	40	3	19
	Total genes with copies			Unique genes
Total length/bp	35188	5664	1927	33057	5664	1408
Proportion in whole mitogenome/%	3.51	0.57	0.19	3.3	0.57	0.14

## Sheet: S3
Table S3 Microsatellite repeats (SSRs) in the mitogenome of L. macranthoides ‘Yulei 1’.
SSR number	SSR type	SSR	Size	Start site	End site
1	c	(A)11ggatgattattatttatatc(T)10	41	2016	2056
2	p1	(T)10	10	16594	16603
3	p1	(T)11	11	26154	26164
4	p1	(A)12	12	30537	30548
5	p1	(A)12	12	41237	41248
6	p1	(A)12	12	43811	43822
7	p1	(T)10	10	46236	46245
8	p1	(T)10	10	72993	73002
9	p1	(T)10	10	99466	99475
10	p1	(T)10	10	111698	111707
11	p1	(T)14	14	116470	116483
12	p1	(A)10	10	152455	152464
13	p1	(T)13	13	168557	168569
14	p1	(T)11	11	172947	172957
15	p1	(A)10	10	186074	186083
16	p1	(T)11	11	207259	207269
17	p1	(C)10	10	244722	244731
18	p1	(A)10	10	246299	246308
19	p1	(C)13	13	258309	258321
20	p3	(ACA)5	15	265446	265460
21	p1	(T)14	14	321813	321826
22	p1	(T)10	10	322561	322570
23	p2	(AG)6	12	365230	365241
24	p1	(A)11	11	421726	421736
25	p2	(TA)10	20	422515	422534
26	p1	(A)11	11	441311	441321
27	p2	(AT)8	16	443120	443135
28	p2	(CT)7	14	443343	443356
29	p1	(T)12	12	448932	448943
30	p1	(A)10	10	467908	467917
31	p2	(TA)6	12	469812	469823
32	p1	(C)11	11	470366	470376
33	c	(T)10gaaaggtaaggtgggaccgaaaaaagcattt(A)10	51	471054	471104
34	p1	(A)10	10	474184	474193
35	p1	(A)13	13	474306	474318
36	p1	(A)10	10	479658	479667
37	p1	(C)11	11	480882	480892
38	p1	(T)10	10	521188	521197
39	p1	(C)10	10	526370	526379
40	p1	(A)10	10	526481	526490
41	p1	(T)11	11	527678	527688
42	p1	(A)11	11	544151	544161
43	p1	(T)10	10	551171	551180
44	p1	(A)10	10	564985	564994
45	p2	(AT)7	14	591348	591361
46	p1	(T)11	11	601051	601061
47	p1	(A)12	12	634281	634292
48	p1	(A)10	10	635658	635667
49	p2	(AT)6	12	637454	637465
50	p1	(A)10	10	647382	647391
51	p1	(T)10	10	652128	652137
52	p2	(TA)6	12	669446	669457
53	p1	(A)10	10	677113	677122
54	p2	(TA)6	12	679502	679513
55	p1	(T)10	10	723562	723571
56	p1	(T)10	10	725748	725757
57	p1	(A)10	10	732449	732458
58	p1	(T)10	10	733511	733520
59	p1	(A)11	11	734057	734067
60	p1	(A)10	10	759330	759339
61	p1	(T)11	11	771403	771413
62	p2	(TA)6	12	780548	780559
63	p1	(A)10	10	798798	798807
64	p1	(A)11	11	842320	842330
65	p1	(T)10	10	842844	842853
66	p1	(T)11	11	843280	843290
67	p1	(A)10	10	844255	844264
68	p2	(AG)7	14	847588	847601
69	p1	(A)10	10	856555	856564
70	p1	(A)11	11	856828	856838
71	p1	(T)10	10	858264	858273
72	p1	(A)15	15	871120	871134
73	p1	(T)10	10	909775	909784
74	p1	(T)10	10	941404	941413
75	p1	(A)11	11	950624	950634
76	p1	(A)11	11	963365	963375
77	p1	(A)11	11	973216	973226
78	p1	(A)10	10	973657	973666
79	p3	(TTC)5	15	975258	975272
c represents compound SSRs. p1, p2 and p3 represent mono-, di-, and tri- nucleotide SSRs, respectively.

## Sheet: S4
Table S4 Tandem repeats in the mitogenome of L. macranthoides ‘Yulei 1’.
Start site	End site	Length	Period Size	Copy Number	Consensus Size	Percent Matches	Percent Indels	Score	A	C	G	T	Entropy(0-2)	sequence
27772	27805	34	16	2.1	17	94	5	61	44	23	26	5	1.76	AGGCGCTAACAGGACAAAGGCGCTAACAGACAAAGGCGCTAACAGGACAAA
70681	70790	110	56	2	56	100	0	220	32	20	18	28	1.96	TTGAAACTGGAATTCTATAAGCAAGACCTATCTTCAAGAGTTCAGACTAGCTCGCTTTGAAACTGGAATTCTATAAGCAAGACCTATCTTCAAGAGTTCAGACTAGCTCGCTTTGAAACTGGAATTCTATAAGCAAGACCTATCTTCAAGAGTTCAGACTAGCTCG
89446	89487	42	21	2	21	95	0	75	35	19	19	26	1.95	ACTAGGGAAAACCTTCTTGAAACTAGGGAAAACCTTCTTGAAACTAGGGAATACCTTCTTGAA
92659	92699	41	18	2.3	18	95	0	73	24	29	26	19	1.98	GCTGCCCTAACGTAAAGGGCTGCCCTAACGTAAAGTGCTGCCCTAACGTAAAGGGCTGC
104979	105015	37	18	2.1	18	94	0	65	24	21	48	5	1.71	GGGGAAGGAACCTCAGGCGGGGAAGGAACCTCGGGCGGGGAAGGAACCTCAGGCG
129588	129687	100	24	4.3	24	89	3	125	14	25	15	46	1.82	GTCTAAGCCACTTCGTTTCTTTTGGTCTAAGCCACTTCGTTTCTTTTGGTCTAAGCCACTTCGTTTCTTTTGGTCCAAGTCACTTCGTTTCTTTTTGTCCAAGTCACCTCTTTTTTTGTCTAAG
151134	151169	36	16	2.2	16	100	0	72	50	33	11	5	1.61	CCAAAAGTAACGACCACCAAAAGTAACGACCACCAAAAGTAACGACCACCAA
197016	197052	37	18	2	19	89	5	58	18	27	16	37	1.92	TCTTGTCGATACCTACTAGTCTTGTCGATACTACTAGTCTTGTCGCTACCTACTAG
214012	214066	55	15	3.7	15	92	0	83	45	16	29	9	1.78	AGGCTAAGAAACCGAAGGCTAAGAAACCGAAGGCTAAGAAACCGAAGGCTAAGAAGCCGATGGATAAGAA
214064	214114	51	21	2.4	21	90	0	75	47	9	35	7	1.66	GAAGGATAATAGGAAGAAGCCGAAGGAAAATGGGACGAAGCCGAAGGATAATAGGAAGAAGCCGAAGGATAA
216391	216421	31	12	2.6	12	100	0	62	45	22	6	25	1.76	TCAAAATAGTCCTCAAAATAGTCCTCAAAATAGTCCTCAAAAT
220975	221008	34	15	2.3	15	94	0	59	23	52	0	23	1.47	TCAACTCCCCCACTCTCAACTCCCCCACTCTCAACTCCCTCACTCTCAA
222861	222907	47	24	2	24	95	0	85	44	0	31	23	1.54	AGTAGAATTGGAATAATGAGAGGAAGTAGAATTGTAATAATGAGAGGAAGTAGAATTGGAATAATGAGAGG
256611	256636	26	13	2	13	100	0	52	15	30	15	38	1.88	TTCCACTGGTATCTTCCACTGGTATCTTCCACTGGTATC
293878	293919	42	21	2	21	90	0	66	19	38	21	21	1.94	GCCTCTTGAGCCGCCCTCAAAGCCTCTTGAGCCGCGCTCAAAGCCTCTTGAGTCGCCCTCAAA
297870	297921	52	27	1.9	27	100	0	104	38	9	26	25	1.86	AAGGAGTTAGATGAGACTACTAATGCTAAGGAGTTAGATGAGACTACTAATGCTAAGGAGTTAGATGAGACTACTAATG
371935	371979	45	21	2.1	21	91	0	72	11	22	17	48	1.78	TTAGCAGTCCTCTTTGGGTTCTTAGCAGTCCTCTTTGTTTTCTTAGCAGTCCTCTTTGGGTTCTTA
428729	428852	124	59	2.1	59	98	0	239	29	26	20	22	1.99	GCCTCTGTTGATACCCCAGAAATACCAGTTGCCGACCCAAATCGATATGAATGGAAGATGCCTCTGTTGATACCCCAGAAATACCAGTTGCCGACCCAAATCGATATGAATGGAAGATGCCTCTGTTGATGCCCCAGAAATACCAGTTGCCGACCCAAATCGATATGAATGGAAGATGCCTCT
481722	481798	77	38	2	38	94	0	136	36	11	37	14	1.82	TCTGATAAGAAGGGTTGGCCAGAAGGAAGAGAAGCAAGTCTGATAAGAAGGGTTGGCCAGAAGGAAGAGAAGCAAGTCTGATACGAGGGGTTGGCCAGAAGGAAGAGAAGCAAGT
521237	521267	31	15	2.1	15	93	0	53	19	29	19	32	1.96	TCTAGCTCGTGAACCTCTAGCTCGTGAACCTCTAGTTCGTGAACCT
598894	598925	32	16	2	16	100	0	64	37	12	12	37	1.81	CTTGATCTAAATATAGCTTGATCTAAATATAGCTTGATCTAAATATAG
611153	611201	49	23	2.1	23	88	3	71	36	20	24	18	1.94	CAATGACAGGACTGGCTTAAAAGCAATGACAGGGCCTGGCTTAAAAGCAATTACAGGACTGGCTTAAAAGCA
625135	625184	50	21	2.4	22	93	6	86	22	16	24	38	1.93	GGGACTTCGCTTTATATTATAGGGGACTCGCTTTATATTATAGGGGACTTCCTTTATATTATAGGGGACTTC
692667	692691	25	11	2.3	11	100	0	50	24	20	0	56	1.43	TTCTTATTCAATTCTTATTCAATTCTTATTCAATTC
700656	700698	43	18	2.4	18	81	18	54	34	25	20	18	1.96	GACTATGAAACAGATCGCGACTATGACAACAGTCGCGACTATAAACAGACTCGCGACTATG
711805	711869	65	21	3	22	77	20	75	21	21	24	32	1.98	TAGTAGCTCCTCTGATAGTAGCTAGTAGCTCCTCTGATAGTAGCAGTAGCTCTCCTGTAGTAGCTAGTAGCTCTTCTGAAGGTAGCT
717005	717039	35	19	1.9	18	88	11	54	31	25	8	34	1.86	TATCTACTATAACTGACGTATCTACTATACACTGACGTATCTACTATACTGAC
720752	720798	47	12	3.9	12	80	0	58	48	0	40	10	1.38	AAGAGGATGAGGAAGAGGATGATGAAGAGGATAAGAAAGAGAATGAGGAAGAGGATGAG
725499	725537	39	11	3.2	12	89	10	62	53	0	7	38	1.3	ATATTATATAGAATATTATATAGAATATTAATAGAATATTAATATAGAATA
792779	792812	34	14	2.5	13	90	4	50	50	5	17	26	1.69	AGATATACAGATAAGATATACGGATATAGATATACAGATAAGATATA
814785	814812	28	14	2	14	100	0	56	35	21	7	35	1.81	TTTTACCCAATAGATTTTACCCAATAGATTTTACCCAATAGA
817777	817804	28	14	2	14	100	0	56	28	14	14	42	1.84	TTCTCGAATATGTATTCTCGAATATGTATTCTCGAATATGTA
825409	825451	43	18	2.4	18	88	7	61	20	20	27	30	1.98	TAGCTAGGTAGTTCCCAGTAGCTAGGCTGTTCCTAGTAGCTAGGTAGTTCCCAGTAGCTAG
858917	858963	47	24	2	24	91	0	76	27	21	25	25	1.99	GGAATTGTCCGATCATAGCACGATGGAATTGTCCGCTCATAGCACGATGGAATTGTCCGATTATAGCACGA
894703	894738	36	16	2.2	16	90	0	54	27	8	5	58	1.5	ATTTAATATTCATTCGATTTATTATTTATTCGATTTAATATTCATTCGATTT
895691	895730	40	21	1.9	21	89	0	62	17	22	22	37	1.94	AGTTTCTCCTTCGACTGAGAAAGTTTCTCCTTCGACTGAGAAAGTTTCTCTTTCGGCTGAG
939576	939624	49	22	2.3	21	89	6	73	38	12	16	32	1.86	CAAAGATGGAGATTTCTCTATCAAAATGGAGATTTTTCTATCAAAGATGAGAGATTTCTCTATCAAAGAT
947280	947361	82	39	2	41	90	6	132	20	28	19	31	1.97	TTCACTCATGATCTGGCCTGGCGTCGACCCAATCATGATATTTCACTCATGATCTGGCCTGGTCGTCGACCCGATCATGATATTTCACTCATGATCTGGCCTGGTCGACCCAATCATGATATT
971002	971048	47	24	2	24	91	0	76	27	21	25	25	1.99	GGAATTGTCCGATCATAGCACGATGGAATTGTCCGCTCATAGCACGATGGAATTGTCCGATTATAGCACGA

## Sheet: S5
Table S5 Dispersed repeats in the mitogenome of L. macranthoides ‘Yulei 1’.
The repeat length of the first part	The starting site of the first part	Matching direction	The repeat length of the second part	The starting site of the second part	Interval distance of repeats	E-value
2444	425734	Direct match	2444	601287	0	0
1510	465754	Inverse match	1510	781960	0	0
916	337483	Inverse match	916	583388	0	0
592	208178	Inverse match	592	952737	0	0
376	533809	Inverse match	376	998060	0	1.19e-215
361	858831	Direct match	361	970916	0	1.28e-206
342	635091	Inverse match	342	951691	0	3.52e-195
265	149519	Inverse match	265	919694	0	8.04e-149
256	106850	Direct match	256	317641	0	2.11e-143
255	339386	Direct match	255	593898	0	8.43e-143
242	858588	Direct match	242	970673	0	5.66e-135
232	316855	Inverse match	232	974256	0	5.93e-129
217	813430	Direct match	217	1001985	0	6.37e-120
214	617865	Inverse match	214	944018	0	4.08e-118
208	148854	Inverse match	208	435283	0	1.67e-114
208	410768	Direct match	208	515765	0	1.67e-114
179	927249	Inverse match	179	984164	0	4.81e-97
177	131597	Inverse match	177	591992	0	7.7e-96
176	150955	Inverse match	176	859808	0	3.08e-95
172	769140	Inverse match	172	913198	0	7.88e-93
142	107070	Direct match	142	318519	0	9.09e-75
137	416638	Inverse match	137	468017	0	9.31e-72
125	219001	Inverse match	125	768399	0	1.56e-64
123	149728	Direct match	123	316660	0	2.5e-63
116	149898	Direct match	116	316830	0	4.09e-59
112	149406	Inverse match	112	919960	0	1.05e-56
111	149543	Inverse match	111	468782	0	4.19e-56
111	425774	Direct match	111	760437	0	4.19e-56
111	468782	Direct match	111	919824	0	4.19e-56
111	601327	Direct match	111	760437	0	4.19e-56
109	312997	Inverse match	109	859962	0	6.71e-55
105	105591	Inverse match	105	623858	0	1.72e-52
105	123053	Direct match	105	425741	0	1.72e-52
105	123053	Direct match	105	601294	0	1.72e-52
100	219030	Inverse match	100	840799	0	1.76e-49
99	420911	Direct match	99	840809	0	7.03e-49
98	359410	Direct match	98	629135	0	2.81e-48
97	57989	Direct match	97	828145	0	1.13e-47
97	506678	Inverse match	97	924067	0	1.13e-47
96	768399	Direct match	96	840803	0	4.5e-47
92	353151	Direct match	92	468147	0	1.15e-44
91	149923	Inverse match	91	974397	0	4.61e-44
90	219030	Inverse match	90	420911	0	1.84e-43
90	326598	Direct match	90	894826	0	1.84e-43
90	420911	Direct match	90	768405	0	1.84e-43
89	825198	Direct match	89	941021	0	7.37e-43
88	267933	Inverse match	88	670977	0	2.95e-42
87	759628	Inverse match	87	925839	0	1.18e-41
86	450357	Inverse match	86	654416	0	4.72e-41
84	813345	Direct match	84	1001900	0	7.55e-40
80	635481	Inverse match	80	951561	0	1.93e-37
79	515210	Inverse match	79	763832	0	7.73e-37
78	149638	Direct match	78	313200	0	3.09e-36
78	313200	Inverse match	78	919762	0	3.09e-36
77	105660	Inverse match	77	536411	0	1.24e-35
75	57334	Inverse match	75	512123	0	1.98e-34
75	72240	Direct match	75	382642	0	1.98e-34
72	123086	Direct match	72	760437	0	1.27e-32
72	230706	Direct match	72	768396	0	1.27e-32
70	149730	Direct match	70	759655	0	2.03e-31
70	316662	Direct match	70	759655	0	2.03e-31
69	219057	Inverse match	69	230709	0	8.11e-31
69	230709	Direct match	69	840803	0	8.11e-31
69	489053	Inverse match	69	707300	0	8.11e-31
68	149361	Inverse match	68	469007	0	3.24e-30
68	534693	Inverse match	68	967785	0	3.24e-30
68	720604	Direct match	68	939652	0	3.24e-30
64	123215	Direct match	64	425908	0	8.3e-28
64	123215	Direct match	64	601461	0	8.3e-28
63	230715	Direct match	63	420911	0	3.32e-27
63	276771	Inverse match	63	835832	0	3.32e-27
61	212525	Inverse match	61	728996	0	5.31e-26
60	149730	Inverse match	60	925839	0	2.13e-25
60	316662	Inverse match	60	925839	0	2.13e-25
59	418820	Direct match	59	637787	0	8.5e-25
59	538779	Inverse match	59	835679	0	8.5e-25
58	307754	Direct match	58	973031	0	3.4e-24
57	19421	Inverse match	57	353148	0	1.36e-23
57	264352	Direct match	57	748027	0	1.36e-23
57	313230	Inverse match	57	468725	0	1.36e-23
56	316660	Inverse match	56	919694	0	5.44e-23
56	858507	Direct match	56	970592	0	5.44e-23
55	122590	Inverse match	55	353151	0	2.18e-22
55	122590	Inverse match	55	468147	0	2.18e-22
54	19421	Direct match	54	122591	0	8.7e-22
54	19421	Inverse match	54	468147	0	8.7e-22
54	70680	Direct match	54	70736	0	8.7e-22
54	759655	Inverse match	54	919694	0	8.7e-22
54	919694	Direct match	54	925845	0	8.7e-22
53	104549	Inverse match	53	702986	0	3.48e-21
53	166909	Direct match	53	893644	0	3.48e-21
52	317271	Inverse match	52	376756	0	1.39e-20
52	428741	Direct match	52	428800	0	1.39e-20
51	291480	Direct match	51	304190	0	5.57e-20
51	359642	Direct match	51	629367	0	5.57e-20
51	468894	Direct match	51	919936	0	5.57e-20
50	132504	Direct match	50	762338	0	2.23e-19
50	230790	Direct match	50	914550	0	2.23e-19
50	277623	Direct match	50	603858	0	2.23e-19

## Sheet: S6
Table S6 Repeats mediated mitogenome recombination of L. macranthoides ‘Yulei 1’.
Fragment_id	Start	End	Matching direction	S/M	Combined_ratio	Paired_id	Paired_start	Paired_end	Paired_matching_direction	Paired_S/M	Paired_Combined_ratio
RP1a	166910	166962	Direct repeat	9589/8014	1.19653	RP1b	893645	893697	Direct repeat	7310/9130	0.800657
RP2a	720605	720672	Direct repeat	17158/17122	1.0021	RP2b	939653	939720	Direct repeat	17046/17300	0.985318
RP3a	149544	149654	Inverse repeat	2534/2386	1.06203	RP3b	468893	468783	Inverse repeat	1942/1742	1.11481
RP4a	219120	219058	Inverse repeat	2329/1936	1.203	RP4b	768406	768468	Inverse repeat	1455/1093	1.3312
Note: S represents the reads refecting on the sub-configuration, M represents the reads refecting on the main-configuration. Combined ratio represents the total reads refecting on the sub-configuration divided by the total reads refecting on the main-configuration.

## Sheet: S7
Table S7 Predicted RNA editing sites in the mitogenome of ‘Yulei 1’ flower.
Region	Position	Reference	Strand	Coverage-q30	MeanQ	BaseCount[A,C,G,T]	AllSubs	Frequency	Coverage (total reads matched in RNA-seq data)	Amino acid substitution of ATPase
atp1_exon1_[105559:107088](+)	1178	C	2	23	37.57	[0, 1, 0, 22]	CT	0.96	25	Ser-Leu
atp1_exon1_[105559:107088](+)	1490	C	2	24	36.92	[0, 0, 0, 24]	CT	1	28	Pro-Leu
atp1_exon1_[105559:107088](+)	1415	C	2	30	37.4	[0, 0, 0, 30]	CT	1	33	Pro-Leu
atp1_exon1_[105559:107088](+)	1292	C	2	31	37.61	[0, 1, 0, 30]	CT	0.97	32	Pro-Leu
atp1_exon1_[105559:107088](+)	1216	C	2	18	37.11	[0, 1, 0, 17]	CT	0.94	19	Leu-Phe
atp6_exon1_[760668:761387](+)	37	C	2	4	37.25	[0, 0, 0, 4]	CT	1	11	Pro-Ser
atp8_exon1_[416701:417180](+)	77	C	2	9	37.78	[0, 2, 0, 7]	CT	0.78	11	Pro-Leu
atp8_exon1_[416701:417180](+)	76	C	2	8	37.88	[0, 0, 0, 8]	CT	1	11	Pro-Ser
atp8_exon1_[416701:417180](+)	58	C	2	8	37.88	[0, 0, 0, 8]	CT	1	10	Leu-Phe
atp8_exon1_[416701:417180](+)	452	C	2	16	37.12	[0, 0, 0, 16]	CT	1	28	Pro-Leu
atp9_exon1_[386044:386268](-)	205	C	2	8	37.38	[0, 0, 0, 8]	CT	1	17	Leu-Leu
atp9_exon1_[386044:386268](-)	212	C	2	8	37.62	[0, 0, 0, 8]	CT	1	16	Ser-Leu
atp9_exon1_[386044:386268](-)	182	C	2	8	37.62	[0, 0, 0, 8]	CT	1	19	Ser-Leu
atp9_exon1_[386044:386268](-)	215	C	2	8	37	[0, 0, 0, 8]	CT	1	16	Ser-Phe
atp9_exon1_[386044:386268](-)	191	C	2	8	37.75	[0, 1, 0, 7]	CT	0.88	18	Pro-Leu
atp9_exon1_[386044:386268](-)	50	C	2	16	37.56	[0, 0, 0, 16]	CT	1	39	Ser-Leu
ccmC_exon1_[351719:352471](-)	666	C	2	3	37.67	[0, 1, 0, 2]	CT	0.67	11
ccmC_exon1_[351719:352471](-)	619	C	2	3	38	[0, 0, 0, 3]	CT	1	19
cob_exon1_[59715:60896](+)	53	C	2	7	37.71	[0, 2, 0, 5]	CT	0.71	12
cob_exon1_[59715:60896](+)	568	C	2	13	37.38	[0, 1, 0, 12]	CT	0.92	13
cob_exon1_[59715:60896](+)	325	C	2	12	37.5	[0, 0, 0, 12]	CT	1	12
cob_exon1_[59715:60896](+)	298	C	2	10	37.7	[0, 0, 0, 10]	CT	1	10
cox1_exon1_[152527:154110](+)	254	C	2	14	37.79	[0, 0, 0, 14]	CT	1	14
cox1_exon1_[152527:154110](+)	854	C	2	17	37.76	[0, 1, 0, 16]	CT	0.94	18
cox1_exon1_[152527:154110](+)	515	C	2	26	37.62	[0, 3, 0, 23]	CT	0.88	33
cox1_exon1_[152527:154110](+)	845	C	2	17	37.24	[0, 1, 0, 16]	CT	0.94	17
cox1_exon1_[152527:154110](+)	1274	C	2	16	37.88	[0, 0, 0, 16]	CT	1	16
cox1_exon1_[152527:154110](+)	452	C	2	22	37.64	[0, 2, 0, 20]	CT	0.91	24
cox1_exon1_[152527:154110](+)	443	C	2	26	37.58	[0, 1, 0, 25]	CT	0.96	26
cox1_exon1_[152527:154110](+)	458	C	2	22	37.59	[0, 1, 0, 21]	CT	0.95	22
cox1_exon1_[152527:154110](+)	551	C	2	23	37.57	[0, 1, 0, 22]	CT	0.96	24
cox1_exon1_[152527:154110](+)	860	C	2	18	37	[0, 2, 0, 16]	CT	0.89	19
cox1_exon1_[152527:154110](+)	1499	C	2	16	37.38	[0, 0, 0, 16]	CT	1	26
cox1_exon1_[152527:154110](+)	761	C	2	15	37.47	[0, 1, 0, 14]	CT	0.93	16
cox1_exon1_[152527:154110](+)	668	C	2	12	37.5	[0, 1, 0, 11]	CT	0.92	13
cox1_exon1_[152527:154110](+)	242	C	2	14	37.71	[0, 0, 0, 14]	CT	1	14
cox1_exon1_[152527:154110](+)	715	C	2	12	37.75	[0, 0, 0, 12]	CT	1	13
cox1_exon1_[152527:154110](+)	746	C	2	13	37.38	[0, 2, 0, 11]	CT	0.85	14
cox1_exon1_[152527:154110](+)	1489	C	2	18	36.83	[0, 0, 0, 18]	CT	1	27
cox1_exon1_[152527:154110](+)	590	C	2	23	37.65	[0, 2, 0, 21]	CT	0.91	24
cox1_exon1_[152527:154110](+)	575	C	2	25	37.68	[0, 1, 0, 24]	CT	0.96	26
cox2_exon1_[601520:602219](+)	161	C	2	17	37.65	[0, 2, 0, 15]	CT	0.88	19
cox2_exon1_[601520:602219](+)	253	C	2	28	37.46	[0, 2, 0, 26]	CT	0.93	30
cox2_exon1_[601520:602219](+)	278	C	2	28	37.39	[0, 2, 0, 26]	CT	0.93	29
cox2_exon1_[601520:602219](+)	476	C	2	38	37.61	[0, 3, 0, 35]	CT	0.92	39
cox2_exon1_[601520:602219](+)	163	C	2	16	37.44	[0, 1, 0, 15]	CT	0.94	19
cox2_exon1_[601520:602219](+)	557	C	2	33	37.58	[0, 3, 0, 30]	CT	0.91	37
cox2_exon1_[601520:602219](+)	443	C	2	35	37.69	[0, 3, 0, 32]	CT	0.91	36
cox2_exon1_[601520:602219](+)	544	C	2	32	37.47	[0, 2, 0, 30]	CT	0.94	36
cox2_exon1_[601520:602219](+)	461	C	2	38	37.74	[0, 3, 0, 35]	CT	0.92	39
cox2_exon1_[601520:602219](+)	581	C	2	29	37.41	[0, 2, 0, 27]	CT	0.93	32
cox2_exon1_[601520:602219](+)	632	C	2	20	37.25	[0, 0, 0, 20]	CT	1	27
cox3_exon1_[417797:418594](+)	304	C	2	22	37.5	[0, 0, 0, 22]	CT	1	24
cox3_exon1_[417797:418594](+)	419	C	2	12	37.42	[0, 0, 0, 12]	CT	1	13
cox3_exon1_[417797:418594](+)	764	C	2	7	37.71	[0, 0, 0, 7]	CT	1	19
cox3_exon1_[417797:418594](+)	422	C	2	11	37.45	[0, 1, 0, 10]	CT	0.91	12
cox3_exon1_[417797:418594](+)	754	C	2	7	37.57	[0, 0, 0, 7]	CT	1	20
cox3_exon1_[417797:418594](+)	311	C	2	18	37.39	[0, 0, 0, 18]	CT	1	22
cox3_exon1_[417797:418594](+)	298	C	2	21	37.33	[0, 0, 0, 21]	CT	1	23
cox3_exon1_[417797:418594](+)	566	C	2	17	37.35	[0, 0, 0, 17]	CT	1	22
cox3_exon1_[417797:418594](+)	388	C	2	12	37.58	[0, 0, 0, 12]	CT	1	14
cox3_exon1_[417797:418594](+)	314	C	2	19	37.37	[0, 0, 0, 19]	CT	1	22
cox3_exon1_[417797:418594](+)	289	C	2	21	37.62	[0, 0, 0, 21]	CT	1	24
cox3_exon1_[417797:418594](+)	245	C	2	19	36.79	[0, 0, 0, 19]	CT	1	21
cox3_exon1_[417797:418594](+)	653	C	2	14	37.5	[0, 0, 0, 14]	CT	1	25
matR_exon1_[766087:768054](+)	1700	C	2	9	37.56	[0, 1, 0, 8]	CT	0.89	11
nad3_exon1_[968659:969015](+)	215	C	2	98	37.61	[0, 10, 0, 88]	CT	0.9	169
nad3_exon1_[968659:969015](+)	349	C	2	46	37.35	[0, 3, 0, 43]	CT	0.93	112
nad3_exon1_[968659:969015](+)	275	C	2	63	37.56	[0, 4, 0, 59]	CT	0.94	131
nad3_exon1_[968659:969015](+)	247	C	2	83	37.2	[0, 11, 0, 72]	CT	0.87	151
nad3_exon1_[968659:969015](+)	39	C	2	51	37.43	[0, 8, 0, 43]	CT	0.84	87
nad3_exon1_[968659:969015](+)	80	C	2	40	37.6	[0, 1, 0, 39]	CT	0.97	86
nad3_exon1_[968659:969015](+)	266	C	2	70	37.43	[0, 10, 0, 60]	CT	0.86	137
nad3_exon1_[968659:969015](+)	344	C	2	46	37.52	[0, 1, 0, 45]	CT	0.98	113
nad3_exon1_[968659:969015](+)	208	C	2	97	37.64	[0, 7, 0, 90]	CT	0.93	165
nad3_exon1_[968659:969015](+)	61	C	2	37	37.57	[0, 1, 0, 36]	CT	0.97	74
nad3_exon1_[968659:969015](+)	209	C	2	98	37.66	[0, 2, 0, 96]	CT	0.98	165
nad3_exon1_[968659:969015](+)	62	C	2	35	37.69	[0, 1, 0, 34]	CT	0.97	73
nad3_exon1_[968659:969015](+)	230	C	2	96	37.49	[0, 7, 0, 89]	CT	0.93	168
nad3_exon1_[968659:969015](+)	146	C	2	94	37.62	[0, 2, 0, 92]	CT	0.98	149
nad3_exon1_[968659:969015](+)	44	C	2	48	37.6	[0, 2, 0, 46]	CT	0.96	83
nad4_exon2_[848063:848577](+)	371	C	2	21	37.71	[0, 0, 0, 21]	CT	1	25
nad4_exon2_[848063:848577](+)	198	C	2	16	36.94	[0, 1, 0, 15]	CT	0.94	20
nad4_exon2_[848063:848577](+)	426	C	2	23	37.57	[0, 2, 0, 21]	CT	0.91	28
nad4_exon2_[848063:848577](+)	375	C	2	22	37.59	[0, 3, 0, 19]	CT	0.86	26
nad4_exon2_[848063:848577](+)	306	C	2	14	37.64	[0, 0, 0, 14]	CT	1	16
nad4_exon2_[848063:848577](+)	249	C	2	18	37.44	[0, 1, 0, 17]	CT	0.94	22
nad4_exon2_[848063:848577](+)	147	C	2	16	37.25	[0, 1, 0, 15]	CT	0.94	20
nad4_exon3_[851400:851822](+)	196	C	2	8	37.75	[0, 2, 0, 6]	CT	0.75	12
nad4_exon3_[851400:851822](+)	172	C	2	7	37.57	[0, 1, 0, 6]	CT	0.86	11
nad4_exon3_[851400:851822](+)	40	C	2	6	36.5	[0, 1, 0, 5]	CT	0.83	10
nad4_exon3_[851400:851822](+)	57	C	2	6	38	[0, 0, 0, 6]	CT	1	10
nad4_exon3_[851400:851822](+)	133	C	2	9	37.78	[0, 4, 0, 5]	CT	0.56	12
nad4_exon3_[851400:851822](+)	175	C	2	7	37.57	[0, 1, 0, 6]	CT	0.86	11
nad4_exon3_[851400:851822](+)	153	C	2	7	37.71	[0, 1, 0, 6]	CT	0.86	11
nad5_exon2_[383414:384629](-)	309	C	2	14	37.64	[0, 0, 0, 14]	CT	1	14
nad5_exon2_[383414:384629](-)	368	C	2	18	37.61	[0, 0, 0, 18]	CT	1	18
nad5_exon2_[383414:384629](-)	318	C	2	13	37.54	[0, 0, 0, 13]	CT	1	13
nad5_exon2_[383414:384629](-)	378	C	2	18	37.39	[0, 0, 0, 18]	CT	1	19
nad6_exon1_[534017:534634](-)	463	C	2	11	37.09	[0, 0, 0, 11]	CT	1	11
nad7_exon4_[566706:566967](-)	21	C	2	5	37.6	[0, 0, 0, 5]	CT	1	12
nad7_exon4_[566706:566967](-)	127	C	2	7	37.29	[0, 0, 0, 7]	CT	1	13
nad7_exon4_[566706:566967](-)	134	C	2	6	37.67	[0, 0, 0, 6]	CT	1	12
nad7_exon4_[566706:566967](-)	180	C	2	10	37.5	[0, 0, 0, 10]	CT	1	15
rpl16_exon1_[970769:971203](-)	232	C	2	6	37.5	[0, 0, 0, 6]	CT	1	10
rpl16_exon1_[970769:971203](-)	335	C	2	6	37.5	[0, 0, 0, 6]	CT	1	10
rpl2_exon1_[313296:314185](+)	215	C	2	8	37.62	[0, 1, 0, 7]	CT	0.88	11
rps10_exon1_[151159:151408](+)	238	C	2	6	37	[0, 1, 0, 5]	CT	0.83	16
rps12_exon1_[969064:969441](+)	104	C	2	137	37.4	[0, 13, 0, 124]	CT	0.91	201
rps12_exon1_[969064:969441](+)	112	C	2	144	37.23	[0, 13, 0, 131]	CT	0.91	208
rps12_exon1_[969064:969441](+)	269	C	2	94	37.43	[0, 3, 0, 91]	CT	0.97	102
rps12_exon1_[969064:969441](+)	196	C	2	140	37.41	[0, 5, 0, 135]	CT	0.96	161
rps12_exon1_[969064:969441](+)	284	C	2	79	37.37	[0, 2, 0, 77]	CT	0.97	86
rps12_exon1_[969064:969441](+)	221	C	2	132	37.54	[0, 6, 0, 126]	CT	0.95	147
rps12_exon1_[969064:969441](+)	146	C	2	113	37.44	[0, 7, 0, 106]	CT	0.94	142
rps12_exon1_[969064:969441](+)	100	C	2	132	37.42	[0, 11, 0, 121]	CT	0.92	196
rps12_exon1_[969064:969441](+)	71	C	2	137	37.38	[0, 21, 0, 116]	CT	0.85	202
rps14_exon1_[167122:167424](+)	149	C	2	100	37.49	[0, 3, 0, 97]	CT	0.97	107
rps19_exon1_[149736:150020](+)	116	C	2	11	37	[0, 1, 0, 10]	CT	0.91	24
rps19_exon1_[149736:150020](+)	221	C	2	8	37.5	[0, 0, 0, 8]	CT	1	15
rps19_exon1_[149736:150020](+)	164	C	2	13	37.15	[0, 1, 0, 12]	CT	0.92	20
rps3_exon2_[971175:972792](-)	1481	C	2	13	37.69	[0, 1, 0, 12]	CT	0.92	17
rps3_exon2_[971175:972792](-)	1545	C	2	13	37.62	[0, 3, 0, 10]	CT	0.77	28
rps3_exon2_[971175:972792](-)	1428	C	2	8	37.62	[0, 1, 0, 7]	CT	0.88	12
rps4_exon1_[535292:536431](-)	419	C	2	13	37.54	[0, 0, 0, 13]	CT	1	13
rps4_exon1_[535292:536431](-)	391	C	2	16	37.69	[0, 1, 0, 15]	CT	0.94	16
rps4_exon1_[535292:536431](-)	1028	C	2	10	37.2	[0, 0, 0, 10]	CT	1	11
rps4_exon1_[535292:536431](-)	362	C	2	15	37.07	[0, 0, 0, 15]	CT	1	15
rps4_exon1_[535292:536431](-)	374	C	2	17	37.47	[0, 0, 0, 17]	CT	1	17
rps4_exon1_[535292:536431](-)	341	C	2	14	37.71	[0, 0, 0, 14]	CT	1	14
rps4_exon1_[535292:536431](-)	268	C	2	17	37	[0, 2, 0, 15]	CT	0.88	18
rps4_exon1_[535292:536431](-)	350	C	2	14	37.57	[0, 0, 0, 14]	CT	1	14
rps4_exon1_[535292:536431](-)	1043	C	2	12	37.42	[0, 0, 0, 12]	CT	1	14
rps4_exon1_[535292:536431](-)	277	C	2	17	37.59	[0, 3, 0, 14]	CT	0.82	17
sdh4_exon1_[418522:418971](+)	155	C	2	14	37.64	[0, 0, 0, 14]	CT	1	28
sdh4_exon1_[418522:418971](+)	203	C	2	16	37.5	[0, 0, 0, 16]	CT	1	30
sdh4_exon1_[418522:418971](+)	171	C	2	15	37.67	[0, 3, 0, 12]	CT	0.8	28
sdh4_exon1_[418522:418971](+)	259	C	2	15	37.87	[0, 0, 0, 15]	CT	1	26

## Sheet: S8
Table S8 Predicted RNA editing sites in the mitogenome of ‘Yulei 1’ stem.
Region	Position	Reference	Strand	Coverage-q30	MeanQ	BaseCount[A,C,G,T]	AllSubs	Frequency	Coverage (total reads matched in RNA-seq data)
atp1_exon1_[105559:107088](+)	1292	C	2	12	37.75	[0, 0, 0, 12]	CT	1	14
atp1_exon1_[105559:107088](+)	1415	C	2	10	37.3	[0, 2, 0, 8]	CT	0.8	10
atp1_exon1_[105559:107088](+)	1490	C	2	9	37.78	[0, 0, 0, 9]	CT	1	11
atp1_exon1_[105559:107088](+)	1178	C	2	12	37.67	[0, 1, 0, 11]	CT	0.92	13
atp8_exon1_[416701:417180](+)	452	C	2	6	37.5	[0, 0, 0, 6]	CT	1	13
atp9_exon1_[386044:386268](-)	215	C	2	4	38	[0, 0, 0, 4]	CT	1	11
atp9_exon1_[386044:386268](-)	191	C	2	5	37.8	[0, 0, 0, 5]	CT	1	12
atp9_exon1_[386044:386268](-)	50	C	2	13	37.54	[0, 0, 0, 13]	CT	1	25
atp9_exon1_[386044:386268](-)	205	C	2	4	38	[0, 0, 0, 4]	CT	1	11
atp9_exon1_[386044:386268](-)	212	C	2	4	38	[0, 0, 0, 4]	CT	1	11
atp9_exon1_[386044:386268](-)	182	C	2	4	38	[0, 0, 0, 4]	CT	1	12
ccmC_exon1_[351719:352471](-)	619	C	2	5	37.6	[0, 0, 0, 5]	CT	1	26
cob_exon1_[59715:60896](+)	118	C	2	6	37	[0, 0, 0, 6]	CT	1	10
cox1_exon1_[152527:154110](+)	668	C	2	18	37.78	[0, 0, 0, 18]	CT	1	18
cox1_exon1_[152527:154110](+)	1489	C	2	7	37.57	[0, 0, 0, 7]	CT	1	14
cox1_exon1_[152527:154110](+)	515	C	2	14	37	[0, 0, 0, 14]	CT	1	17
cox1_exon1_[152527:154110](+)	1499	C	2	9	37.22	[0, 0, 0, 9]	CT	1	14
cox1_exon1_[152527:154110](+)	551	C	2	20	37.65	[0, 0, 0, 20]	CT	1	20
cox1_exon1_[152527:154110](+)	590	C	2	20	37.65	[0, 0, 0, 20]	CT	1	20
cox1_exon1_[152527:154110](+)	761	C	2	11	37.73	[0, 0, 0, 11]	CT	1	11
cox1_exon1_[152527:154110](+)	443	C	2	11	37.82	[0, 0, 0, 11]	CT	1	11
cox1_exon1_[152527:154110](+)	715	C	2	14	37.79	[0, 0, 0, 14]	CT	1	14
cox1_exon1_[152527:154110](+)	746	C	2	11	37.73	[0, 1, 0, 10]	CT	0.91	11
cox1_exon1_[152527:154110](+)	458	C	2	10	37.6	[0, 1, 0, 9]	CT	0.9	10
cox1_exon1_[152527:154110](+)	575	C	2	17	37.47	[0, 0, 0, 17]	CT	1	17
cox1_exon1_[152527:154110](+)	452	C	2	11	37.64	[0, 0, 0, 11]	CT	1	11
cox2_exon1_[601520:602219](+)	253	C	2	18	37.56	[0, 0, 0, 18]	CT	1	19
cox2_exon1_[601520:602219](+)	544	C	2	25	37.52	[0, 0, 0, 25]	CT	1	27
cox2_exon1_[601520:602219](+)	632	C	2	17	37.59	[0, 0, 0, 17]	CT	1	22
cox2_exon1_[601520:602219](+)	476	C	2	26	37.27	[0, 0, 0, 26]	CT	1	29
cox2_exon1_[601520:602219](+)	443	C	2	28	37.54	[0, 1, 0, 27]	CT	0.96	31
cox2_exon1_[601520:602219](+)	461	C	2	29	37.52	[0, 0, 0, 29]	CT	1	32
cox2_exon1_[601520:602219](+)	581	C	2	23	37.52	[0, 0, 0, 23]	CT	1	24
cox2_exon1_[601520:602219](+)	71	C	2	9	37.44	[0, 0, 0, 9]	CT	1	16
cox2_exon1_[601520:602219](+)	161	C	2	7	37.86	[0, 0, 0, 7]	CT	1	10
cox2_exon1_[601520:602219](+)	163	C	2	7	37.71	[0, 0, 0, 7]	CT	1	10
cox2_exon1_[601520:602219](+)	557	C	2	25	37.56	[0, 0, 0, 25]	CT	1	26
cox2_exon1_[601520:602219](+)	278	C	2	17	37.24	[0, 0, 0, 17]	CT	1	18
cox3_exon1_[417797:418594](+)	653	C	2	8	37.62	[0, 1, 0, 7]	CT	0.88	12
matR_exon1_[766087:768054](+)	32	C	2	8	37.62	[0, 0, 0, 8]	CT	1	15
matR_exon1_[766087:768054](+)	43	C	2	9	37.67	[0, 0, 0, 9]	CT	1	16
nad3_exon1_[968659:969015](+)	275	C	2	21	37.1	[0, 1, 0, 20]	CT	0.95	34
nad3_exon1_[968659:969015](+)	208	C	2	17	37.82	[0, 0, 0, 17]	CT	1	25
nad3_exon1_[968659:969015](+)	62	C	2	11	37.64	[0, 0, 0, 11]	CT	1	17
nad3_exon1_[968659:969015](+)	349	C	2	9	37.56	[0, 1, 0, 8]	CT	0.89	20
nad3_exon1_[968659:969015](+)	209	C	2	17	37.59	[0, 0, 0, 17]	CT	1	25
nad3_exon1_[968659:969015](+)	44	C	2	13	37.69	[0, 0, 0, 13]	CT	1	19
nad3_exon1_[968659:969015](+)	80	C	2	11	37.73	[0, 0, 0, 11]	CT	1	19
nad3_exon1_[968659:969015](+)	215	C	2	18	37.56	[0, 0, 0, 18]	CT	1	25
nad3_exon1_[968659:969015](+)	344	C	2	9	37.33	[0, 0, 0, 9]	CT	1	20
nad3_exon1_[968659:969015](+)	61	C	2	11	37.73	[0, 0, 0, 11]	CT	1	17
nad3_exon1_[968659:969015](+)	317	C	2	14	37.14	[0, 0, 0, 14]	CT	1	28
nad3_exon1_[968659:969015](+)	146	C	2	14	37.36	[0, 0, 0, 14]	CT	1	17
nad3_exon1_[968659:969015](+)	266	C	2	19	37.47	[0, 2, 0, 17]	CT	0.89	33
nad3_exon1_[968659:969015](+)	39	C	2	12	37.5	[0, 1, 0, 11]	CT	0.92	18
nad3_exon1_[968659:969015](+)	247	C	2	20	37.5	[0, 3, 0, 17]	CT	0.85	30
nad3_exon1_[968659:969015](+)	230	C	2	20	37.35	[0, 1, 0, 19]	CT	0.95	28
nad4_exon3_[851400:851822](+)	196	C	2	10	37.3	[0, 3, 0, 7]	CT	0.7	13
rps12_exon1_[969064:969441](+)	104	C	2	34	37	[0, 1, 0, 33]	CT	0.97	44
rps12_exon1_[969064:969441](+)	269	C	2	28	37.61	[0, 0, 0, 28]	CT	1	30
rps12_exon1_[969064:969441](+)	100	C	2	34	37.12	[0, 1, 0, 33]	CT	0.97	44
rps12_exon1_[969064:969441](+)	146	C	2	25	37.44	[0, 1, 0, 24]	CT	0.96	35
rps12_exon1_[969064:969441](+)	284	C	2	25	36.92	[0, 0, 0, 25]	CT	1	25
rps12_exon1_[969064:969441](+)	196	C	2	32	37.31	[0, 3, 0, 29]	CT	0.91	40
rps12_exon1_[969064:969441](+)	221	C	2	40	37.45	[0, 3, 0, 37]	CT	0.93	45
rps12_exon1_[969064:969441](+)	71	C	2	30	37.63	[0, 0, 0, 30]	CT	1	42
rps12_exon1_[969064:969441](+)	112	C	2	35	37.37	[0, 1, 0, 34]	CT	0.97	45
rps14_exon1_[167122:167424](+)	149	C	2	77	37.32	[0, 3, 0, 74]	CT	0.96	88

## Sheet: S9
Table S9 Predicted RNA editing sites in the mitogenome of ‘Yulei 1’ leaf.
Region	Position	Reference	Strand	Coverage-q30	MeanQ	BaseCount[A,C,G,T]	AllSubs	Frequency	Coverage (total reads matched in RNA-seq data)
atp1_exon1_[105559:107088](+)	1178	C	2	69	37.68	[0, 0, 0, 69]	CT	1	71
atp1_exon1_[105559:107088](+)	1415	C	2	110	37.41	[0, 0, 0, 110]	CT	1	117
atp1_exon1_[105559:107088](+)	1490	C	2	72	37.53	[0, 0, 0, 72]	CT	1	82
atp1_exon1_[105559:107088](+)	1216	C	2	61	37.33	[0, 1, 0, 60]	CT	0.98	65
atp1_exon1_[105559:107088](+)	1292	C	2	96	37.57	[0, 0, 0, 96]	CT	1	102
atp6_exon1_[760668:761387](+)	262	C	2	40	37.45	[0, 1, 0, 39]	CT	0.97	40
atp6_exon1_[760668:761387](+)	254	C	2	47	37.57	[0, 1, 0, 46]	CT	0.98	48
atp6_exon1_[760668:761387](+)	460	C	2	22	37.59	[0, 0, 0, 22]	CT	1	23
atp6_exon1_[760668:761387](+)	116	C	2	28	37.79	[0, 0, 0, 28]	CT	1	34
atp6_exon1_[760668:761387](+)	173	C	2	31	37.48	[0, 1, 0, 30]	CT	0.97	34
atp6_exon1_[760668:761387](+)	485	C	2	26	37.65	[0, 1, 0, 25]	CT	0.96	27
atp6_exon1_[760668:761387](+)	527	C	2	23	37.61	[0, 1, 0, 22]	CT	0.96	26
atp6_exon1_[760668:761387](+)	37	C	2	14	37.71	[0, 2, 0, 12]	CT	0.86	21
atp6_exon1_[760668:761387](+)	236	C	2	50	37.5	[0, 2, 0, 48]	CT	0.96	50
atp6_exon1_[760668:761387](+)	224	C	2	47	37.64	[0, 4, 0, 43]	CT	0.91	48
atp6_exon1_[760668:761387](+)	463	C	2	23	37.09	[0, 0, 0, 23]	CT	1	23
atp6_exon1_[760668:761387](+)	635	C	2	22	37.45	[0, 0, 0, 22]	CT	1	24
atp6_exon1_[760668:761387](+)	167	C	2	33	37.55	[0, 3, 0, 30]	CT	0.91	36
atp6_exon1_[760668:761387](+)	270	C	2	39	37.56	[0, 4, 0, 35]	CT	0.9	41
atp6_exon1_[760668:761387](+)	269	C	2	40	37.38	[0, 1, 0, 39]	CT	0.97	40
atp6_exon1_[760668:761387](+)	229	C	2	49	37.49	[0, 2, 0, 47]	CT	0.96	49
atp8_exon1_[416701:417180](+)	30	C	2	16	37.62	[0, 4, 0, 12]	CT	0.75	19
atp8_exon1_[416701:417180](+)	58	C	2	17	37.71	[0, 0, 0, 17]	CT	1	23
atp8_exon1_[416701:417180](+)	76	C	2	18	37.61	[0, 0, 0, 18]	CT	1	24
atp8_exon1_[416701:417180](+)	452	C	2	58	37.36	[0, 4, 0, 54]	CT	0.93	79
atp8_exon1_[416701:417180](+)	77	C	2	18	37.67	[0, 1, 0, 17]	CT	0.94	24
atp8_exon1_[416701:417180](+)	47	C	2	16	37.69	[0, 0, 0, 16]	CT	1	22
atp9_exon1_[386044:386268](-)	50	C	2	64	37.59	[0, 0, 0, 64]	CT	1	136
atp9_exon1_[386044:386268](-)	215	C	2	35	37.43	[0, 0, 0, 35]	CT	1	63
atp9_exon1_[386044:386268](-)	205	C	2	37	37.54	[0, 0, 0, 37]	CT	1	67
atp9_exon1_[386044:386268](-)	212	C	2	36	37.53	[0, 0, 0, 36]	CT	1	65
atp9_exon1_[386044:386268](-)	191	C	2	41	37.44	[0, 0, 0, 41]	CT	1	76
atp9_exon1_[386044:386268](-)	182	C	2	41	37.59	[0, 0, 0, 41]	CT	1	79
ccmB_exon1_[233111:233731](+)	304	C	2	13	37.54	[0, 1, 0, 12]	CT	0.92	14
ccmB_exon1_[233111:233731](+)	179	C	2	15	37.6	[0, 0, 0, 15]	CT	1	15
ccmB_exon1_[233111:233731](+)	128	C	2	10	37.4	[0, 0, 0, 10]	CT	1	10
ccmB_exon1_[233111:233731](+)	164	C	2	12	37.83	[0, 0, 0, 12]	CT	1	12
ccmB_exon1_[233111:233731](+)	160	C	2	11	37.82	[0, 0, 0, 11]	CT	1	11
ccmB_exon1_[233111:233731](+)	172	C	2	14	37.93	[0, 0, 0, 14]	CT	1	14
ccmB_exon1_[233111:233731](+)	313	C	2	13	37.69	[0, 0, 0, 13]	CT	1	14
ccmB_exon1_[233111:233731](+)	154	C	2	11	37.91	[0, 0, 0, 11]	CT	1	11
ccmB_exon1_[233111:233731](+)	380	C	2	13	37.54	[0, 1, 0, 12]	CT	0.92	14
ccmB_exon1_[233111:233731](+)	338	C	2	15	37.67	[0, 1, 0, 14]	CT	0.93	16
ccmC_exon1_[351719:352471](-)	115	C	2	10	37.4	[0, 0, 0, 10]	CT	1	12
ccmC_exon1_[351719:352471](-)	619	C	2	20	37.7	[0, 0, 0, 20]	CT	1	48
ccmC_exon1_[351719:352471](-)	548	C	2	16	37.69	[0, 7, 0, 9]	CT	0.56	44
ccmC_exon1_[351719:352471](-)	630	C	2	20	37.55	[0, 10, 0, 10]	CT	0.5	46
ccmC_exon1_[351719:352471](-)	605	C	2	22	37.41	[0, 11, 0, 11]	CT	0.5	50
ccmC_exon1_[351719:352471](-)	161	C	2	13	37.46	[0, 0, 0, 13]	CT	1	15
ccmC_exon1_[351719:352471](-)	568	C	2	15	37.47	[0, 7, 0, 8]	CT	0.53	48
ccmC_exon1_[351719:352471](-)	673	C	2	14	37.5	[0, 5, 0, 9]	CT	0.64	24
ccmC_exon1_[351719:352471](-)	179	C	2	11	37.18	[0, 0, 0, 11]	CT	1	13
ccmC_exon1_[351719:352471](-)	358	C	2	11	37.73	[0, 1, 0, 10]	CT	0.91	13
ccmC_exon1_[351719:352471](-)	184	C	2	12	37.5	[0, 0, 0, 12]	CT	1	13
ccmC_exon1_[351719:352471](-)	133	C	2	11	37.45	[0, 0, 0, 11]	CT	1	13
ccmC_exon1_[351719:352471](-)	575	C	2	15	37.33	[0, 7, 0, 8]	CT	0.53	49
cob_exon1_[59715:60896](+)	178	C	2	47	37.57	[0, 0, 0, 47]	CT	1	54
cob_exon1_[59715:60896](+)	298	C	2	50	37.48	[0, 0, 0, 50]	CT	1	50
cob_exon1_[59715:60896](+)	1084	C	2	52	37.65	[0, 0, 0, 52]	CT	1	53
cob_exon1_[59715:60896](+)	118	C	2	44	37.02	[0, 3, 0, 41]	CT	0.93	55
cob_exon1_[59715:60896](+)	286	C	2	49	37.71	[0, 0, 0, 49]	CT	1	51
cob_exon1_[59715:60896](+)	1124	C	2	60	37.43	[0, 0, 0, 60]	CT	1	61
cob_exon1_[59715:60896](+)	808	C	2	59	37.05	[0, 0, 0, 59]	CT	1	61
cob_exon1_[59715:60896](+)	982	C	2	64	37.55	[0, 2, 0, 62]	CT	0.97	64
cob_exon1_[59715:60896](+)	1015	C	2	60	37.55	[0, 0, 0, 60]	CT	1	61
cob_exon1_[59715:60896](+)	725	C	2	38	37.45	[0, 0, 0, 38]	CT	1	46
cob_exon1_[59715:60896](+)	53	C	2	40	37.35	[0, 0, 0, 40]	CT	1	59
cob_exon1_[59715:60896](+)	325	C	2	48	37.58	[0, 1, 0, 47]	CT	0.98	49
cob_exon1_[59715:60896](+)	568	C	2	73	37.63	[0, 0, 0, 73]	CT	1	76
cob_exon1_[59715:60896](+)	419	C	2	64	37.5	[0, 0, 0, 64]	CT	1	64
cob_exon1_[59715:60896](+)	1160	C	2	50	37.54	[0, 12, 0, 38]	CT	0.76	54
cob_exon1_[59715:60896](+)	680	C	2	54	37.7	[0, 1, 0, 53]	CT	0.98	60
cob_exon1_[59715:60896](+)	853	C	2	69	37.7	[0, 0, 0, 69]	CT	1	70
cob_exon1_[59715:60896](+)	358	C	2	56	37.54	[0, 1, 0, 55]	CT	0.98	58
cob_exon1_[59715:60896](+)	908	C	2	71	37.69	[0, 2, 0, 69]	CT	0.97	72
cox1_exon1_[152527:154110](+)	242	C	2	73	37.53	[0, 1, 0, 72]	CT	0.99	76
cox1_exon1_[152527:154110](+)	11	C	2	26	37.46	[0, 0, 0, 26]	CT	1	34
cox1_exon1_[152527:154110](+)	1499	C	2	56	37.5	[0, 0, 0, 56]	CT	1	70
cox1_exon1_[152527:154110](+)	1489	C	2	58	36.86	[0, 1, 0, 57]	CT	0.98	74
cox1_exon1_[152527:154110](+)	452	C	2	58	37.59	[0, 3, 0, 55]	CT	0.95	58
cox1_exon1_[152527:154110](+)	854	C	2	55	37.29	[0, 4, 0, 51]	CT	0.93	55
cox1_exon1_[152527:154110](+)	1433	C	2	39	37.69	[0, 1, 0, 38]	CT	0.97	41
cox1_exon1_[152527:154110](+)	1405	C	2	39	37.38	[0, 2, 0, 37]	CT	0.95	39
cox1_exon1_[152527:154110](+)	668	C	2	66	37.56	[0, 1, 0, 65]	CT	0.98	68
cox1_exon1_[152527:154110](+)	575	C	2	71	37.56	[0, 0, 0, 71]	CT	1	73
cox1_exon1_[152527:154110](+)	443	C	2	63	37.49	[0, 1, 0, 62]	CT	0.98	63
cox1_exon1_[152527:154110](+)	1186	C	2	50	37.5	[0, 0, 0, 50]	CT	1	50
cox1_exon1_[152527:154110](+)	845	C	2	52	37.63	[0, 5, 0, 47]	CT	0.9	54
cox1_exon1_[152527:154110](+)	515	C	2	77	37.43	[0, 0, 0, 77]	CT	1	95
cox1_exon1_[152527:154110](+)	746	C	2	65	37.38	[0, 2, 0, 63]	CT	0.97	66
cox1_exon1_[152527:154110](+)	715	C	2	73	37.64	[0, 2, 0, 71]	CT	0.97	73
cox1_exon1_[152527:154110](+)	860	C	2	57	37.42	[0, 4, 0, 53]	CT	0.93	59
cox1_exon1_[152527:154110](+)	254	C	2	76	37.51	[0, 5, 0, 71]	CT	0.93	80
cox1_exon1_[152527:154110](+)	590	C	2	67	37.58	[0, 2, 0, 65]	CT	0.97	69
cox1_exon1_[152527:154110](+)	458	C	2	54	37.44	[0, 1, 0, 53]	CT	0.98	54
cox1_exon1_[152527:154110](+)	1274	C	2	51	37.71	[0, 1, 0, 50]	CT	0.98	55
cox1_exon1_[152527:154110](+)	761	C	2	70	37.4	[0, 3, 0, 67]	CT	0.96	70
cox1_exon1_[152527:154110](+)	551	C	2	72	37.44	[0, 1, 0, 71]	CT	0.99	77
cox2_exon1_[601520:602219](+)	443	C	2	45	37.42	[0, 0, 0, 45]	CT	1	49
cox2_exon1_[601520:602219](+)	253	C	2	49	37.65	[0, 0, 0, 49]	CT	1	49
cox2_exon1_[601520:602219](+)	278	C	2	44	37.48	[0, 0, 0, 44]	CT	1	44
cox2_exon1_[601520:602219](+)	71	C	2	18	37.5	[0, 1, 0, 17]	CT	0.94	25
cox2_exon1_[601520:602219](+)	163	C	2	40	37.33	[0, 1, 0, 39]	CT	0.97	46
cox2_exon1_[601520:602219](+)	461	C	2	54	37.3	[0, 1, 0, 53]	CT	0.98	57
cox2_exon1_[601520:602219](+)	476	C	2	52	37.46	[0, 0, 0, 52]	CT	1	59
cox2_exon1_[601520:602219](+)	161	C	2	41	37.63	[0, 0, 0, 41]	CT	1	46
cox2_exon1_[601520:602219](+)	632	C	2	36	37.56	[0, 0, 0, 36]	CT	1	50
cox2_exon1_[601520:602219](+)	544	C	2	44	37.36	[0, 0, 0, 44]	CT	1	53
cox2_exon1_[601520:602219](+)	581	C	2	40	37.48	[0, 1, 0, 39]	CT	0.97	52
cox2_exon1_[601520:602219](+)	557	C	2	50	37.56	[0, 1, 0, 49]	CT	0.98	61
cox3_exon1_[417797:418594](+)	566	C	2	45	37.58	[0, 1, 0, 44]	CT	0.98	55
cox3_exon1_[417797:418594](+)	419	C	2	49	37.31	[0, 0, 0, 49]	CT	1	51
cox3_exon1_[417797:418594](+)	245	C	2	49	37.47	[0, 1, 0, 48]	CT	0.98	59
cox3_exon1_[417797:418594](+)	754	C	2	12	37.67	[0, 0, 0, 12]	CT	1	38
cox3_exon1_[417797:418594](+)	311	C	2	50	37.4	[0, 1, 0, 49]	CT	0.98	52
cox3_exon1_[417797:418594](+)	298	C	2	49	37.69	[0, 0, 0, 49]	CT	1	52
cox3_exon1_[417797:418594](+)	653	C	2	43	37.51	[0, 4, 0, 39]	CT	0.91	63
cox3_exon1_[417797:418594](+)	314	C	2	50	37.7	[0, 3, 0, 47]	CT	0.94	53
cox3_exon1_[417797:418594](+)	289	C	2	51	37.71	[0, 0, 0, 51]	CT	1	52
cox3_exon1_[417797:418594](+)	112	C	2	23	37.35	[0, 1, 0, 22]	CT	0.96	32
cox3_exon1_[417797:418594](+)	422	C	2	51	37.63	[0, 1, 0, 50]	CT	0.98	52
cox3_exon1_[417797:418594](+)	304	C	2	53	37.58	[0, 1, 0, 52]	CT	0.98	54
cox3_exon1_[417797:418594](+)	388	C	2	41	37.32	[0, 0, 0, 41]	CT	1	42
cox3_exon1_[417797:418594](+)	764	C	2	12	37.5	[0, 0, 0, 12]	CT	1	38
matR_exon1_[766087:768054](+)	1700	C	2	10	37.1	[0, 0, 0, 10]	CT	1	10
matR_exon1_[766087:768054](+)	32	C	2	15	37.4	[0, 0, 0, 15]	CT	1	27
matR_exon1_[766087:768054](+)	1826	C	2	17	37.65	[0, 1, 0, 16]	CT	0.94	18
matR_exon1_[766087:768054](+)	43	C	2	15	37.13	[0, 0, 0, 15]	CT	1	28
matR_exon1_[766087:768054](+)	1545	C	2	10	37.6	[0, 2, 0, 8]	CT	0.8	10
matR_exon1_[766087:768054](+)	1756	C	2	10	37.7	[0, 1, 0, 9]	CT	0.9	10
matR_exon1_[766087:768054](+)	1720	C	2	10	37.2	[0, 1, 0, 9]	CT	0.9	10
matR_exon1_[766087:768054](+)	236	C	2	22	37.18	[0, 7, 0, 15]	CT	0.68	27
matR_exon1_[766087:768054](+)	1844	C	2	16	37.25	[0, 5, 0, 11]	CT	0.69	19
matR_exon1_[766087:768054](+)	1787	C	2	11	37.82	[0, 1, 0, 10]	CT	0.91	11
matR_exon1_[766087:768054](+)	1679	C	2	11	36.27	[0, 0, 0, 11]	CT	1	12
matR_exon1_[766087:768054](+)	193	C	2	23	37.48	[0, 0, 0, 23]	CT	1	28
nad1_exon1_[946882:947266](-)	307	C	2	15	37.53	[0, 0, 0, 15]	CT	1	24
nad1_exon1_[946882:947266](-)	308	C	2	16	37.62	[0, 0, 0, 16]	CT	1	24
nad1_exon1_[946882:947266](-)	215	C	2	21	37.86	[0, 0, 0, 21]	CT	1	25
nad1_exon1_[946882:947266](-)	265	C	2	22	37.5	[0, 1, 0, 21]	CT	0.95	25
nad1_exon2_[916450:916532](-)	16	C	2	1	37	[0, 0, 0, 1]	CT	1	21
nad1_exon3_[914809:915000](-)	112	C	2	8	37.5	[0, 3, 0, 5]	CT	0.62	32
nad1_exon3_[914809:915000](-)	167	C	2	4	37.75	[0, 0, 0, 4]	CT	1	27
nad1_exon3_[914809:915000](-)	32	C	2	6	37.67	[0, 0, 0, 6]	CT	1	21
nad1_exon5_[768967:769225](+)	179	C	2	19	37.58	[0, 3, 0, 16]	CT	0.84	26
nad1_exon5_[768967:769225](+)	36	C	2	11	37.45	[0, 0, 0, 11]	CT	1	23
nad1_exon5_[768967:769225](+)	6	C	2	7	37.71	[0, 0, 0, 7]	CT	1	13
nad1_exon5_[768967:769225](+)	15	C	2	7	37.71	[0, 0, 0, 7]	CT	1	14
nad1_exon5_[768967:769225](+)	21	C	2	7	37.57	[0, 0, 0, 7]	CT	1	14
nad1_exon5_[768967:769225](+)	24	C	2	7	37.57	[0, 0, 0, 7]	CT	1	15
nad1_exon5_[768967:769225](+)	60	C	2	13	37.77	[0, 0, 0, 13]	CT	1	25
nad1_exon5_[768967:769225](+)	209	C	2	24	37.5	[0, 4, 0, 20]	CT	0.83	29
nad2_exon1_[559551:559703](+)	26	C	2	4	37	[0, 2, 0, 2]	CT	0.5	23
nad2_exon2_[560916:561307](+)	275	C	2	13	37.23	[0, 0, 0, 13]	CT	1	21
nad2_exon2_[560916:561307](+)	99	C	2	12	37.75	[0, 1, 0, 11]	CT	0.92	29
nad2_exon2_[560916:561307](+)	158	C	2	14	37.57	[0, 1, 0, 13]	CT	0.93	21
nad2_exon2_[560916:561307](+)	248	C	2	13	37.77	[0, 0, 0, 13]	CT	1	22
nad2_exon2_[560916:561307](+)	344	C	2	7	37.71	[0, 2, 0, 5]	CT	0.71	14
nad2_exon2_[560916:561307](+)	182	C	2	13	37.23	[0, 1, 0, 12]	CT	0.92	19
nad2_exon2_[560916:561307](+)	214	C	2	11	37.55	[0, 1, 0, 10]	CT	0.91	18
nad2_exon2_[560916:561307](+)	188	C	2	11	37.09	[0, 1, 0, 10]	CT	0.91	17
nad2_exon2_[560916:561307](+)	155	C	2	13	37.62	[0, 0, 0, 13]	CT	1	20
nad2_exon2_[560916:561307](+)	203	C	2	13	37.54	[0, 2, 0, 11]	CT	0.85	19
nad2_exon2_[560916:561307](+)	208	C	2	14	37.36	[0, 2, 0, 12]	CT	0.86	20
nad2_exon4_[965446:966018](+)	421	C	2	18	37.56	[0, 1, 0, 17]	CT	0.94	25
nad2_exon4_[965446:966018](+)	222	C	2	19	37.74	[0, 1, 0, 18]	CT	0.95	23
nad2_exon4_[965446:966018](+)	82	C	2	15	37.07	[0, 2, 0, 13]	CT	0.87	23
nad2_exon4_[965446:966018](+)	352	C	2	22	37.73	[0, 2, 0, 20]	CT	0.91	26
nad2_exon4_[965446:966018](+)	540	C	2	8	35.88	[0, 0, 0, 8]	CT	1	26
nad2_exon4_[965446:966018](+)	252	C	2	19	37.89	[0, 1, 0, 18]	CT	0.95	22
nad2_exon4_[965446:966018](+)	256	C	2	20	37.75	[0, 3, 0, 17]	CT	0.85	23
nad2_exon4_[965446:966018](+)	103	C	2	17	37.76	[0, 4, 0, 13]	CT	0.76	25
nad2_exon4_[965446:966018](+)	322	C	2	21	37.52	[0, 2, 0, 19]	CT	0.9	24
nad2_exon4_[965446:966018](+)	94	C	2	15	37.6	[0, 1, 0, 14]	CT	0.93	23
nad2_exon5_[967469:967656](+)	178	C	2	7	37.57	[0, 0, 0, 7]	CT	1	18
nad2_exon5_[967469:967656](+)	130	C	2	10	37.4	[0, 0, 0, 10]	CT	1	32
nad2_exon5_[967469:967656](+)	121	C	2	12	37.08	[0, 0, 0, 12]	CT	1	34
nad2_exon5_[967469:967656](+)	137	C	2	9	37.89	[0, 0, 0, 9]	CT	1	33
nad2_exon5_[967469:967656](+)	129	C	2	10	37	[0, 0, 0, 10]	CT	1	32
nad2_exon5_[967469:967656](+)	19	C	2	5	37.2	[0, 0, 0, 5]	CT	1	21
nad3_exon1_[968659:969015](+)	317	C	2	45	37.42	[0, 0, 0, 45]	CT	1	115
nad3_exon1_[968659:969015](+)	62	C	2	22	37.5	[0, 0, 0, 22]	CT	1	46
nad3_exon1_[968659:969015](+)	44	C	2	27	37.67	[0, 0, 0, 27]	CT	1	51
nad3_exon1_[968659:969015](+)	61	C	2	22	37.77	[0, 0, 0, 22]	CT	1	46
nad3_exon1_[968659:969015](+)	275	C	2	57	37.33	[0, 2, 0, 55]	CT	0.96	119
nad3_exon1_[968659:969015](+)	80	C	2	26	37.38	[0, 0, 0, 26]	CT	1	55
nad3_exon1_[968659:969015](+)	208	C	2	57	37.4	[0, 0, 0, 57]	CT	1	106
nad3_exon1_[968659:969015](+)	344	C	2	37	37.46	[0, 0, 0, 37]	CT	1	98
nad3_exon1_[968659:969015](+)	230	C	2	63	37.63	[0, 0, 0, 63]	CT	1	117
nad3_exon1_[968659:969015](+)	39	C	2	29	37.55	[0, 0, 0, 29]	CT	1	54
nad3_exon1_[968659:969015](+)	247	C	2	52	37.29	[0, 2, 0, 50]	CT	0.96	106
nad3_exon1_[968659:969015](+)	146	C	2	48	37.38	[0, 0, 0, 48]	CT	1	89
nad3_exon1_[968659:969015](+)	349	C	2	37	37.41	[0, 0, 0, 37]	CT	1	96
nad3_exon1_[968659:969015](+)	266	C	2	60	37.35	[0, 8, 0, 52]	CT	0.87	117
nad3_exon1_[968659:969015](+)	209	C	2	56	37.45	[0, 0, 0, 56]	CT	1	106
nad3_exon1_[968659:969015](+)	215	C	2	58	37.64	[0, 0, 0, 58]	CT	1	110
nad4_exon1_[846172:846632](+)	74	C	2	9	37.44	[0, 1, 0, 8]	CT	0.89	17
nad4_exon1_[846172:846632](+)	368	C	2	7	37.43	[0, 0, 0, 7]	CT	1	20
nad4_exon1_[846172:846632](+)	29	C	2	8	37.62	[0, 1, 0, 7]	CT	0.88	11
nad4_exon1_[846172:846632](+)	197	C	2	12	37.83	[0, 1, 0, 11]	CT	0.92	17
nad4_exon1_[846172:846632](+)	158	C	2	17	37.59	[0, 2, 0, 15]	CT	0.88	24
nad4_exon1_[846172:846632](+)	166	C	2	16	37.75	[0, 1, 0, 15]	CT	0.94	23
nad4_exon1_[846172:846632](+)	376	C	2	8	37.62	[0, 0, 0, 8]	CT	1	23
nad4_exon1_[846172:846632](+)	107	C	2	12	37.33	[0, 2, 0, 10]	CT	0.83	20
nad4_exon1_[846172:846632](+)	317	C	2	4	37.75	[0, 0, 0, 4]	CT	1	17
nad4_exon1_[846172:846632](+)	44	C	2	10	37.5	[0, 1, 0, 9]	CT	0.9	17
nad4_exon1_[846172:846632](+)	77	C	2	9	37.67	[0, 1, 0, 8]	CT	0.89	17
nad4_exon1_[846172:846632](+)	154	C	2	17	37.47	[0, 1, 0, 16]	CT	0.94	23
nad4_exon1_[846172:846632](+)	362	C	2	7	37.86	[0, 0, 0, 7]	CT	1	20
nad4_exon2_[848063:848577](+)	371	C	2	31	37.74	[0, 0, 0, 31]	CT	1	40
nad4_exon2_[848063:848577](+)	147	C	2	31	37.58	[0, 0, 0, 31]	CT	1	37
nad4_exon2_[848063:848577](+)	249	C	2	37	37.49	[0, 0, 0, 37]	CT	1	39
nad4_exon2_[848063:848577](+)	198	C	2	29	37.55	[0, 2, 0, 27]	CT	0.93	30
nad4_exon2_[848063:848577](+)	375	C	2	32	37.25	[0, 1, 0, 31]	CT	0.97	42
nad4_exon2_[848063:848577](+)	306	C	2	37	37.65	[0, 0, 0, 37]	CT	1	40
nad4_exon2_[848063:848577](+)	396	C	2	33	37.67	[0, 3, 0, 30]	CT	0.91	43
nad4_exon2_[848063:848577](+)	426	C	2	29	37.69	[0, 1, 0, 28]	CT	0.97	40
nad4_exon3_[851400:851822](+)	153	C	2	34	37.53	[0, 11, 0, 23]	CT	0.68	66
nad4_exon3_[851400:851822](+)	133	C	2	42	37.43	[0, 12, 0, 30]	CT	0.71	79
nad4_exon3_[851400:851822](+)	331	C	2	23	37.35	[0, 0, 0, 23]	CT	1	30
nad4_exon3_[851400:851822](+)	172	C	2	36	37.08	[0, 14, 0, 22]	CT	0.61	67
nad4_exon3_[851400:851822](+)	34	C	2	28	37.36	[0, 8, 0, 20]	CT	0.71	53
nad4_exon3_[851400:851822](+)	31	C	2	30	37.3	[0, 9, 0, 21]	CT	0.7	53
nad4_exon3_[851400:851822](+)	57	C	2	30	37.47	[0, 7, 0, 23]	CT	0.77	61
nad4_exon3_[851400:851822](+)	196	C	2	42	37.52	[0, 12, 0, 30]	CT	0.71	68
nad4_exon3_[851400:851822](+)	30	C	2	28	37.39	[0, 7, 0, 21]	CT	0.75	53
nad4_exon3_[851400:851822](+)	40	C	2	29	37.03	[0, 6, 0, 23]	CT	0.79	56
nad4_exon3_[851400:851822](+)	175	C	2	37	37.3	[0, 13, 0, 24]	CT	0.65	66
nad4_exon3_[851400:851822](+)	397	C	2	11	37.55	[0, 2, 0, 9]	CT	0.82	26
nad4_exon3_[851400:851822](+)	379	C	2	13	37.46	[0, 0, 0, 13]	CT	1	22
nad5_exon2_[383414:384629](-)	378	C	2	23	37.09	[0, 0, 0, 23]	CT	1	25
nad5_exon2_[383414:384629](-)	495	C	2	16	37.25	[0, 0, 0, 16]	CT	1	17
nad5_exon2_[383414:384629](-)	309	C	2	24	37.42	[0, 0, 0, 24]	CT	1	27
nad5_exon2_[383414:384629](-)	954	C	2	15	37.73	[0, 0, 0, 15]	CT	1	16
nad5_exon2_[383414:384629](-)	483	C	2	17	37.18	[0, 0, 0, 17]	CT	1	19
nad5_exon2_[383414:384629](-)	459	C	2	17	36.94	[0, 0, 0, 17]	CT	1	18
nad5_exon2_[383414:384629](-)	128	C	2	9	37.78	[0, 0, 0, 9]	CT	1	15
nad5_exon2_[383414:384629](-)	144	C	2	9	37.78	[0, 0, 0, 9]	CT	1	15
nad5_exon2_[383414:384629](-)	446	C	2	20	37.6	[0, 0, 0, 20]	CT	1	20
nad5_exon2_[383414:384629](-)	42	C	2	3	37.33	[0, 0, 0, 3]	CT	1	16
nad5_exon2_[383414:384629](-)	399	C	2	19	37.37	[0, 0, 0, 19]	CT	1	20
nad5_exon2_[383414:384629](-)	129	C	2	9	37.67	[0, 0, 0, 9]	CT	1	15
nad5_exon2_[383414:384629](-)	318	C	2	23	37.57	[0, 0, 0, 23]	CT	1	24
nad5_exon2_[383414:384629](-)	401	C	2	20	37.55	[0, 0, 0, 20]	CT	1	21
nad5_exon2_[383414:384629](-)	368	C	2	21	37.24	[0, 0, 0, 21]	CT	1	22
nad5_exon2_[383414:384629](-)	168	C	2	10	37.6	[0, 0, 0, 10]	CT	1	14
nad5_exon4_[925173:925567](-)	82	C	2	18	37.5	[0, 0, 0, 18]	CT	1	31
nad5_exon4_[925173:925567](-)	100	C	2	21	37.33	[0, 0, 0, 21]	CT	1	31
nad5_exon4_[925173:925567](-)	112	C	2	21	37.52	[0, 0, 0, 21]	CT	1	31
nad5_exon4_[925173:925567](-)	121	C	2	21	37.62	[0, 0, 0, 21]	CT	1	31
nad5_exon4_[925173:925567](-)	22	C	2	8	37.62	[0, 0, 0, 8]	CT	1	19
nad5_exon4_[925173:925567](-)	142	C	2	23	37.43	[0, 0, 0, 23]	CT	1	31
nad5_exon5_[924087:924236](-)	53	C	2	6	37.67	[0, 0, 0, 6]	CT	1	16
nad5_exon5_[924087:924236](-)	32	C	2	6	37.67	[0, 0, 0, 6]	CT	1	19
nad5_exon5_[924087:924236](-)	95	C	2	6	37.83	[0, 0, 0, 6]	CT	1	12
nad5_exon5_[924087:924236](-)	137	C	2	5	37.4	[0, 0, 0, 5]	CT	1	10
nad5_exon5_[924087:924236](-)	55	C	2	6	37.67	[0, 0, 0, 6]	CT	1	16
nad6_exon1_[534017:534634](-)	569	C	2	16	37.69	[0, 3, 0, 13]	CT	0.81	18
nad6_exon1_[534017:534634](-)	463	C	2	24	37.46	[0, 3, 0, 21]	CT	0.88	24
nad6_exon1_[534017:534634](-)	169	C	2	22	37.77	[0, 0, 0, 22]	CT	1	24
nad6_exon1_[534017:534634](-)	88	C	2	11	37.91	[0, 2, 0, 9]	CT	0.82	18
nad6_exon1_[534017:534634](-)	83	C	2	11	37.91	[0, 0, 0, 11]	CT	1	18
nad6_exon1_[534017:534634](-)	161	C	2	22	37.77	[0, 1, 0, 21]	CT	0.95	24
nad6_exon1_[534017:534634](-)	191	C	2	19	37.79	[0, 0, 0, 19]	CT	1	21
nad6_exon1_[534017:534634](-)	103	C	2	16	37.88	[0, 0, 0, 16]	CT	1	22
nad6_exon1_[534017:534634](-)	89	C	2	11	37.91	[0, 4, 0, 7]	CT	0.64	18
nad6_exon1_[534017:534634](-)	95	C	2	15	37.87	[0, 0, 0, 15]	CT	1	22
nad7_exon1_[571907:572049](-)	38	C	2	5	37.6	[0, 1, 0, 4]	CT	0.8	24
nad7_exon1_[571907:572049](-)	77	C	2	3	37	[0, 0, 0, 3]	CT	1	21
nad7_exon1_[571907:572049](-)	83	C	2	3	37	[0, 0, 0, 3]	CT	1	22
nad7_exon1_[571907:572049](-)	137	C	2	3	37.67	[0, 0, 0, 3]	CT	1	22
nad7_exon3_[568753:569463](-)	319	C	2	43	37.56	[0, 21, 0, 22]	CT	0.51	47
nad7_exon3_[568753:569463](-)	624	C	2	16	37.38	[0, 0, 0, 16]	CT	1	39
nad7_exon3_[568753:569463](-)	104	C	2	31	37.52	[0, 0, 0, 31]	CT	1	38
nad7_exon3_[568753:569463](-)	321	C	2	42	37.69	[0, 3, 0, 39]	CT	0.93	47
nad7_exon4_[566706:566967](-)	156	C	2	34	37.62	[0, 0, 0, 34]	CT	1	51
nad7_exon4_[566706:566967](-)	127	C	2	26	37.62	[0, 1, 0, 25]	CT	0.96	44
nad7_exon4_[566706:566967](-)	165	C	2	42	37.6	[0, 2, 0, 40]	CT	0.95	60
nad7_exon4_[566706:566967](-)	180	C	2	38	37.58	[0, 1, 0, 37]	CT	0.97	51
nad7_exon4_[566706:566967](-)	201	C	2	35	37.4	[0, 0, 0, 35]	CT	1	46
nad7_exon4_[566706:566967](-)	21	C	2	24	37.79	[0, 6, 0, 18]	CT	0.75	47
nad7_exon4_[566706:566967](-)	50	C	2	27	37.85	[0, 6, 0, 21]	CT	0.78	54
nad7_exon4_[566706:566967](-)	134	C	2	25	37.52	[0, 0, 0, 25]	CT	1	43
nad9_exon1_[219510:220082](-)	539	C	2	10	37.5	[0, 0, 0, 10]	CT	1	13
nad9_exon1_[219510:220082](-)	398	C	2	12	37.67	[0, 0, 0, 12]	CT	1	12
nad9_exon1_[219510:220082](-)	298	C	2	15	37.47	[0, 0, 0, 15]	CT	1	16
nad9_exon1_[219510:220082](-)	311	C	2	16	37.5	[0, 0, 0, 16]	CT	1	16
nad9_exon1_[219510:220082](-)	368	C	2	17	37.47	[0, 2, 0, 15]	CT	0.88	17
rpl16_exon1_[970769:971203](-)	407	C	2	17	37.41	[0, 0, 0, 17]	CT	1	24
rpl16_exon1_[970769:971203](-)	232	C	2	23	37.65	[0, 3, 0, 20]	CT	0.87	40
rpl16_exon1_[970769:971203](-)	401	C	2	17	37.47	[0, 0, 0, 17]	CT	1	24
rpl16_exon1_[970769:971203](-)	104	C	2	8	37.75	[0, 0, 0, 8]	CT	1	22
rpl16_exon1_[970769:971203](-)	335	C	2	25	37.4	[0, 0, 0, 25]	CT	1	35
rpl5_exon1_[57503:58066](+)	521	C	2	10	37.2	[0, 0, 0, 10]	CT	1	26
rpl5_exon1_[57503:58066](+)	35	C	2	15	37.6	[0, 4, 0, 11]	CT	0.73	17
rpl5_exon1_[57503:58066](+)	59	C	2	16	37.5	[0, 7, 0, 9]	CT	0.56	19
rpl5_exon1_[57503:58066](+)	64	C	2	12	37.67	[0, 3, 0, 9]	CT	0.75	15
rpl5_exon1_[57503:58066](+)	172	C	2	28	37.46	[0, 1, 0, 27]	CT	0.96	35
rpl5_exon1_[57503:58066](+)	47	C	2	15	37.53	[0, 3, 0, 12]	CT	0.8	17
rpl5_exon1_[57503:58066](+)	169	C	2	27	37.67	[0, 0, 0, 27]	CT	1	34
rpl5_exon1_[57503:58066](+)	518	C	2	10	37.5	[0, 0, 0, 10]	CT	1	26
rpl5_exon1_[57503:58066](+)	92	C	2	16	37.69	[0, 1, 0, 15]	CT	0.94	22
rps1_exon1_[312385:312990](+)	158	C	2	16	37.75	[0, 0, 0, 16]	CT	1	20
rps1_exon1_[312385:312990](+)	209	C	2	19	36.89	[0, 0, 0, 19]	CT	1	19
rps10_exon1_[151159:151408](+)	238	C	2	12	37.58	[0, 3, 0, 9]	CT	0.75	52
rps10_exon1_[151159:151408](+)	16	C	2	21	37.71	[0, 6, 0, 15]	CT	0.71	40
rps10_exon2_[152211:152293](+)	52	C	2	6	37.17	[0, 0, 0, 6]	CT	1	43
rps12_exon1_[969064:969441](+)	104	C	2	108	37.56	[0, 15, 0, 93]	CT	0.86	152
rps12_exon1_[969064:969441](+)	221	C	2	93	37.48	[0, 12, 0, 81]	CT	0.87	110
rps12_exon1_[969064:969441](+)	146	C	2	89	37.61	[0, 8, 0, 81]	CT	0.91	115
rps12_exon1_[969064:969441](+)	284	C	2	49	37.35	[0, 1, 0, 48]	CT	0.98	54
rps12_exon1_[969064:969441](+)	269	C	2	64	37.2	[0, 1, 0, 63]	CT	0.98	72
rps12_exon1_[969064:969441](+)	71	C	2	116	37.51	[0, 10, 0, 106]	CT	0.91	159
rps12_exon1_[969064:969441](+)	112	C	2	110	37.21	[0, 13, 0, 97]	CT	0.88	156
rps12_exon1_[969064:969441](+)	100	C	2	107	37.47	[0, 9, 0, 98]	CT	0.92	145
rps12_exon1_[969064:969441](+)	196	C	2	104	37.46	[0, 6, 0, 98]	CT	0.94	123
rps14_exon1_[58068:58370](+)	194	C	2	29	37.41	[0, 0, 0, 29]	CT	1	48
rps14_exon1_[58068:58370](+)	271	C	2	27	37.63	[0, 1, 0, 26]	CT	0.96	49
rps14_exon1_[58068:58370](+)	144	C	2	25	37.32	[0, 9, 0, 16]	CT	0.64	37
rps19_exon1_[149736:150020](+)	221	C	2	12	37	[0, 0, 0, 12]	CT	1	32
rps19_exon1_[149736:150020](+)	116	C	2	17	37.41	[0, 0, 0, 17]	CT	1	33
rps19_exon1_[149736:150020](+)	164	C	2	18	37.17	[0, 1, 0, 17]	CT	0.94	34
rps19_exon1_[149736:150020](+)	138	C	2	18	37.06	[0, 3, 0, 15]	CT	0.83	33
rps3_exon2_[971175:972792](-)	639	C	2	29	37.69	[0, 7, 0, 22]	CT	0.76	32
rps3_exon2_[971175:972792](-)	1514	C	2	16	37.19	[0, 1, 0, 15]	CT	0.94	30
rps3_exon2_[971175:972792](-)	1317	C	2	33	37.39	[0, 0, 0, 33]	CT	1	38
rps3_exon2_[971175:972792](-)	816	C	2	18	36.89	[0, 2, 0, 16]	CT	0.89	18
rps3_exon2_[971175:972792](-)	1290	C	2	34	37.5	[0, 1, 0, 33]	CT	0.97	35
rps3_exon2_[971175:972792](-)	1428	C	2	25	37.64	[0, 0, 0, 25]	CT	1	32
rps3_exon2_[971175:972792](-)	1481	C	2	19	37.68	[0, 0, 0, 19]	CT	1	29
rps3_exon2_[971175:972792](-)	1545	C	2	15	37.4	[0, 0, 0, 15]	CT	1	39
rps3_exon2_[971175:972792](-)	438	C	2	25	37.6	[0, 1, 0, 24]	CT	0.96	25
rps3_exon2_[971175:972792](-)	957	C	2	25	37.72	[0, 1, 0, 24]	CT	0.96	25
rps4_exon1_[535292:536431](-)	557	C	2	21	37.24	[0, 2, 0, 19]	CT	0.9	22
rps4_exon1_[535292:536431](-)	248	C	2	25	37.2	[0, 1, 0, 24]	CT	0.96	25
rps4_exon1_[535292:536431](-)	350	C	2	14	37	[0, 0, 0, 14]	CT	1	16
rps4_exon1_[535292:536431](-)	268	C	2	19	36.89	[0, 2, 0, 17]	CT	0.89	20
rps4_exon1_[535292:536431](-)	1094	C	2	10	37.7	[0, 0, 0, 10]	CT	1	22
rps4_exon1_[535292:536431](-)	1018	C	2	23	37.26	[0, 0, 0, 23]	CT	1	33
rps4_exon1_[535292:536431](-)	1108	C	2	10	37.4	[0, 1, 0, 9]	CT	0.9	19
rps4_exon1_[535292:536431](-)	1007	C	2	23	37.43	[0, 0, 0, 23]	CT	1	30
rps4_exon1_[535292:536431](-)	1028	C	2	21	37.48	[0, 0, 0, 21]	CT	1	33
rps4_exon1_[535292:536431](-)	567	C	2	21	36.67	[0, 4, 0, 17]	CT	0.81	22
rps4_exon1_[535292:536431](-)	374	C	2	17	37.24	[0, 0, 0, 17]	CT	1	19
rps4_exon1_[535292:536431](-)	575	C	2	20	37.5	[0, 0, 0, 20]	CT	1	21
rps4_exon1_[535292:536431](-)	362	C	2	14	37.57	[0, 0, 0, 14]	CT	1	17
rps4_exon1_[535292:536431](-)	341	C	2	16	36.94	[0, 0, 0, 16]	CT	1	18
rps4_exon1_[535292:536431](-)	1043	C	2	21	37.19	[0, 1, 0, 20]	CT	0.95	32
rps4_exon1_[535292:536431](-)	391	C	2	18	37.56	[0, 2, 0, 16]	CT	0.89	19
rps4_exon1_[535292:536431](-)	277	C	2	19	37.32	[0, 1, 0, 18]	CT	0.95	20
rps7_exon1_[918320:918766](-)	332	C	2	9	37.44	[0, 0, 0, 9]	CT	1	10
sdh4_exon1_[418522:418971](+)	39	C	2	12	37.83	[0, 1, 0, 11]	CT	0.92	24
sdh4_exon1_[418522:418971](+)	29	C	2	6	37.83	[0, 0, 0, 6]	CT	1	18
sdh4_exon1_[418522:418971](+)	155	C	2	64	37.41	[0, 1, 0, 63]	CT	0.98	97
sdh4_exon1_[418522:418971](+)	203	C	2	59	37.2	[0, 5, 0, 54]	CT	0.92	87
sdh4_exon1_[418522:418971](+)	259	C	2	38	37.5	[0, 1, 0, 37]	CT	0.97	57
sdh4_exon1_[418522:418971](+)	171	C	2	64	37.41	[0, 9, 0, 55]	CT	0.86	93

[truncated: 5 more sheets: S10, S11, S12, S13, S14]
